# Supplementary material for: Kisspeptin Alleviates Human Hepatic Fibrogenesis by Inhibiting TGFβ Signaling in Hepatic Stellate Cells
Source: Cells. 2024 Oct 4;13(19):1651. doi: 10.3390/cells13191651 (PMC11476267; doi:10.3390/cells13191651)
Supplement: Supplementary file 1 [file cells-13-01651-s001.zip]

Archive with 7 entries (7 files):
- Table S1 primers.pdf
- FIG S1.jpg
- FIG S2.jpg
- FIG S3.jpg
- FIG S4.jpg
- FIG S5.jpg
- PRASAD full gels-9-30-24.pdf
